# Supplementary material for: Pb-resistant Pantoea rwandensis promotes maize’s growth by altering Pb accumulation in biomass and soil Pb immobilization
Source: PLoS One. 2024 Oct 18;19(10):e0306392. doi: 10.1371/journal.pone.0306392 (PMC11488736; doi:10.1371/journal.pone.0306392)
Supplement: S1 Dataset — (XLSX) [file pone.0306392.s010.xlsx]

## Sheet: Fig.1A
Fig 1. Analysis of dissolved P, Pb tolerance, and secreted metabolites of J101.
(A) The change in the dissolved P content and the pH value in the broth medium.
dissolved P
Time	N	measured value	mean value	standard deviations
1	2	451.329	452.848	1.52
		454.366
		del
2	2	489.294	468.793	20.5
		448.292
		del
3	2	504.48	502.962	1.52
		501.443
		del
4	2	595.596	567.502	28.09
		539.408
		del
5	3	355.657	361.731	3.51
		367.806
		361.731
6	3	351.101	361.225	5.7
		370.843
		361.731
7	3	352.62	364.768	18.81
		376.917
		364.768
pH
Time	N	measured value	mean value	standard deviations
0	3	6.5	6.53333	0.03
		6.5
		6.6
1	3	4.13	4.12	0.00577
		4.12
		4.11
2	3	4.08	4.09	0.0057
		4.09
		4.1
3	3	3.98	3.97667	0.0033
		3.98
		3.97
4	3	3.95	3.94	0.0057
		3.94
		3.93
5	3	4.16	4.16	0
		4.16
		4.16
6	3	4.18	4.15667	0.01
		4.14
		4.15
7	3	4.15	4.15	0.02
		4.12
		4.18

## Sheet: Fig.1B
Fig.1B The OD values at 600 nm after culturing the PSB in fermentation liquid with Pb2+ concentrations of 0, 250, 500, 750, or 1000 mg·L-1 for 72 h.
Pb2+ concentrations	N	measured value	mean value	standard deviations
0	3	1	1	0
0		1
0		1
250	3	0.39	0.406	0.02
250		0.44
250		0.39
500	2	del	0.275	0.08
500		0.33
500		0.22
750	2	0.2	0.199	0.09
750		0.19
750		del
1000	2	0.03	0.032	0.08
1000		0.04
1000		del

## Sheet: Fig.1C
Fig.1C The content of organic acid and IAA secreted by the PSB.
	N	measured value	mean value	standard deviations
oalic acid	3	416.76	429.507	12.278
		430.505
		441.255
tratraic acid	3	70.6	71.85	1.24257
		73.085
		71.865
lactic acid	3	294.4	271.395	32.534
		248.39
		330.91
acetic acid	2	413.315	374.73	41.4512
		379.965
		del
IAA	3	34.1111	34.14	0.03
		34.1616
		34.1364

## Sheet: Fig.1D
Fig.1D The phylogenetic tree of J101 based on the 16S rDNA gene sequences.
S4209-1 J101 1443bp
TTTGATTCAGGCTCAGATTGAACGCTGGCGGCAGGCCTAACACATGCAAGTCGAACGGTAGCACAGAGGAGCTTGCTCCTTGGGTGACGAGTGGCGGACGGGTGAGTAATGTCTGGGAAACTGCCCGATGGAGGGGGATAACTACTGGAAACGGTAGCTAATACCGCATAACGTCTTCGGACCAAAGTGGGGGACCTTCGGGCCTCACACCATCGGATGTGCCCAGATGGGATTAGCTAGTAGGTGGGGTAATGGCTCACCTAGGCGACGATCCCTAGCTGGTCTGAGAGGATGACCAGCCACACTGGAACTGAGACACGGTCCAGACTCCTACGGGAGGCAGCAGTGGGGAATATTGCACAATGGGCGCAAGCCTGATGCAGCCATGCCGCGTGTATG…

## Sheet: Table 1
Table 1. Effects of different treatments on agronomic traits and biomass of maize.
	measured value									N	mean value	standard deviations
	Plant height （cm)	Stem thickness （mm)	Fresh weight of shoot (g)	Fresh weight of roots (g)	Dry weight of shoot (g)	Dry weight of roots (g)		Plant height （cm)	CK	10	26.3	1.63639
CK	26	5.5	2.1	1.62	0.55	0.57			J101CS	11	30.4091	7.23816
	27	7.4	2.46	1.46	0.41	0.63			J101BS	12	31.8333	7.34331
	del	6.8	4.08	2.49	0.74	0.58			J101FL	11	31.9091	2.54773
	24	4.8	del	2.26	0.87	0.57		Stem thickness （mm)	CK	9	5.28889	0.749074
	25	5.5	3.46	4.23	del	0.43			J101CS	11	6.86364	1.35002
	25	7.2	5.43	2.53	0.7	del			J101BS	11	6.28182	0.720858
	del	3.4	3.75	3.38	0.67	del			J101FL	11	7	1.04403
	25	4.8	del	2.06	0.4	del		Fresh weight of shoot (g)	CK	9	3.28222	0.842063
	del	4.6	4.02	1.55	0.52	del			J101CS	7	5.55714	1.36092
	26	6	2.78	2.65	del	del			J101BS	9	5.78333	0.897594
	28	4.5	4.41	3.33	del	del			J101FL	9	7.58556	1.96729
	29	5.1	2.48	2.08	del	del		Fresh weight of roots (g)	CK	10	2.208	0.589855
	28	del	del	del	del	del			J101CS	10	6.07625	1.21501
J101CS	22	5.7	7.86	6.46	0.65	del			J101BS	9	6.52	0.976025
	28.5	7.4	14.25	8.05	0.73	0.35			J101FL	10	9.155	2.7893
	24	6.1	11.02	7.08	0.66	0.48		Dry weight of shoot (g)	CK	7	0.57	0.137356
	43	5.1	del	5.08	0.59	0.5			J101CS	7	0.847143	0.311914
	24.5	6.5	del	3.56	0.54	0.55			J101BS	8	0.88375	0.0753918
	26	5.4	4.23	4.95	1.44	0.3			J101FL	8	1.1925	0.381491
	26	7.4	5.02	3.56	del	0.48		Dry weight of roots (g)	CK	5	0.556	0.0746994
	43	9.3	5.28	6.34	1.11	0.4			J101CS	7	0.47	0.0516398
	32.5	8.9	5.54	del	0.75	0.41			J101BS	10	0.659	0.0699921
	34	7.2	6.84	6.28	del	0.35			J101FL	8	0.66125	0.124377
	31	6.5	4.13	4.37	del	0.47
J101BS	26	8.1	7.75	8.76	del	del
	26	6	5.82	6.9	0.59	0.78
	22	4.2	6.58	6.59	0.87	0.6
	27	5.7	5.79	5.69	0.85	0.61
	31.5	6.1	5.26	6.66	0.91	0.79
	37.5	6.1	5.73	5.5	0.96	del
	31	5.8	4.98	5.7	0.87	0.62
	36	7.1	del	4.5	0.77	del
	30	5.7	del	3.93	0.52	0.63
	27	6.2	del	del	0.54	0.62
	40	6.4	5.1	6.54	0.83	0.61
	48	5.9	5.04	6.34	1.01	0.66
	del	del	del	del	del	0.67
J101FL	36	5.8	del	6.43	0.77	0.81
	34	4.9	5.7	7.38	1.35	0.47
	33	9	7.84	7.12	1.49	0.43
	31	7.8	5.68	5.5	0.9	0.63
	30	7.7	del	7.71	del	0.59
	30	5.9	6.85	9.99	0.84	0.43
	35	7	10.32	8	0.82	0.84
	29	8	5.52	6.49	0.95	0.6
	34	6.8	8.32	12.78	0.73	0.54
	26.5	7	10.86	11.41	1.3	0.76
	29	6.2	7.18	14.24	1.89	0.52
	30	5.8	del	del	del	del

## Sheet: Fig.2
Fig 2. The effects of different treatments on Pb uptake, antioxidant enzyme activity, and malondialdehyde content in maize.
(A) Pb absorption by maize.
	measured value					N	mean value	standard deviations
	aboveground biomass	roots		aboveground biomass	CK	2	46.8907	3.54175
CK	44.3863	44.6513			J101CS	3	14.3494	0.547966
	49.3951	38.0378			J101BS	3	17.9844	0.49032
	del	del			J101FL	3	12.9039	0.219174
J101CS	14.9683	40.8727		roots	CK	2	41.3446	4.67649
	14.1536	38.788			J101CS	2	39.8303	1.47408
	13.9261	del			J101BS	3	30.593	0.61905
J101BS	18.5199	30.5328			J101FL	3	24.9782	0.147339
	17.8757	31.24
	17.5575	30.0063
J101FL	13.0675	25.1481
	12.9892	24.8862
	12.6548	24.9002
(B) changes in superoxide dismutase (SOD) activity in maize; (C) changes in peroxidase (POD) activity in maize; and (D) changes in malondialdehyde (MDA) content in maize.
	measured value									N	mean value	standard deviations
	SOD activity		POD activity		MDA concentration			SOD activity of leaves	CK	6	795.46	42.126
	leaves	roots	leaves	roots	leaves	roots			J101CS	6	701.649	48.715
CK	807.07	834.432	322.25	320.517	68.9215	del			J101BS	6	788.184	61.5318
	761.094	814.913	345.25	333.217	64.051	del			J101FL	6	781.528	35.7193
	820.538	792.486	358.65	339.317	47.3521	del		SOD activity of roots	CK	6	798.508	21.7614
	861.871	789.163	334.15	334.217	48.5118	8.98763			J101CS	6	874.025	20.2282
	752.27	779.196	355.95	344.417	del	del			J101BS	6	829.31	10.6976
	769.917	780.857	332.15	332.717	del	11.5388			J101FL	6	885.862	13.9075
J101CS	749.483	882.609	del	350.017	57.673	2.02976		POD activity of leaves	CK	6	341.4	14.3453
	755.985	888.423	del	352.917	60.804	2.95748			J101CS	4	331.7	17.8191
	651.492	840.662	344.3	352.517	del	del			J101BS	6	344.717	32.9608
	642.669	857.274	319.1	350.717	del	2.60959			J101FL	6	331.05	14.1033
	687.716	886.346	256.1	351.617	77.9668	del		POD activity of roots	CK	6	334.067	8.01068
	722.547	888.838	229.1	338.417	80.7499	del			J101CS	6	349.367	5.47239
J101BS	754.592	819.066	340.75	354.667	30.5373	del			J101BS	6	354.934	4.76851
	885.556	815.328	322.45	352.367	31.2331	1.9138			J101FL	6	341.634	3.98869
	700.72	841.077	388.85	351.367	44.9169	1.80207		MDA concentration of leaves	CK	2	57.2091	10.9056
	802.891	837.755	380.45	363.467	44.685	del			J101CS	4	69.2984	11.7414
	807.07	836.509	329.25	350.767	51.2949	del			J101BS	5	40.5334	9.20162
	778.277	826.126	306.55	356.967	del	del			J101FL	3	20.7576	4.40767
J101FL	736.944	912.096	339.95	339.917	14.4182	0.406262		MDA concentration of roots	CK	4	10.2632	1.80398
	769.453	886.762	322.35	335.017	19.8686	0.484579			J101CS	3	2.53228	0.468665
	821.467	883.439	319.75	344.217	27.1743	del			J101BS	2	1.85793	0.0494042
	822.86	883.854	314.05	346.317	24.1593	del			J101FL	2	0.445421	0.0370818
	787.101	872.226	341.35	343.517	19.2888	del
	751.341	876.794	348.85	340.817	19.6366	del

## Sheet: Fig.3
Fig 3. Changes in the uptake of the nutrient elements N and P by maize. (A) N uptake by maize; (B) P uptake by maize.
	measured value							N	mean value	standard deviations
	N content of shoot biomass	N content of roots	P content of shoot biomass	P content of roots		N content of shoot biomass	CK		0.84	0.131993
CK		0.653333	2.83333	3			J101CS		1.58667	0.186667
	0.933333	del	3.16667	4.33333			J101BS		0.84	0
	0.746667	0.653333	3.16667	3.83333			J101FL		1.15111	0.053886
J101CS	1.58667	1.30667	del	4.16667		N content of roots	CK		0.653333	0
	1.4	1.12	3	4.5			J101CS		1.18222	0.107772
	1.77333	1.12	3	4			J101BS		0.56	0
J101BS	0.84	0.56	2.33333	4			J101FL		0.886667	0.0659966
	0.84	0.56	2.83333	2.83333		P content of shoot biomass	CK		3.05556	0.19245
	0.84	0.56	3.5	2.66667			J101CS		3	0
J101FL	1.12	del	3.5	3.33333			J101BS		2.88889	0.585314
	1.12	0.84	3.83333	4.33333			J101FL		3.88889	0.419435
	1.21333	0.933333	4.33333	del		P content of roots	CK		3.72222	0.673575
							J101CS		4.22222	0.254588
							J101BS		3.16667	0.726483
							J101FL		3.83333	0.707107

## Sheet: Table 2
Table 2. Effects of different treatments on Pb forms in soil.
	measured value										N	mean value	standard deviations
	Water-soluble forms	Ion-exchange forms	Carbonate-bound forms	Humic acid-bound forms	Iron-manganese oxide-bound forms	Strong organic-bound forms	Residual forms		Water-soluble forms	CK	N	3.32296	0.00969518
CK	3.32	170.78	432.49	1101.17	243.02	7.37	73.68			J101CS	3	3.45217	0.00372921
CK	3.33	167.37	429.2	1013.48	238.13	7.41	69.07			J101BS	3	3.38581	0.00450301
CK	3.31	167.09	432.41	1079.22	239.22	7.54	67.81			J101FL	3	3.36591	0.0223939
J101CS	3.45	146.16	del	del	316.22	8.22	105.21		Ion-exchange forms	CK	3	168.413	2.05225
J101CS	3.45	144.7	709.4	1187.5	359.28	8.56	104.55			J101CS	3	144.693	1.46829
J101CS	3.45	143.22	692.55	1209.89	331.06	8.69	105.2			J101BS	3	144.144	0.630434
J101BS	3.39	143.62	del	1120.78	del	8.21	134.98			J101FL	3	145.577	0.886658
J101BS	3.39	143.97	573.1	1161.07	333.44	8.35	131.59		Carbonate-bound forms	CK	3	431.365	1.87541
J101BS	3.38	144.84	592.06	1168.7	358.17	7.99	133.11			J101CS	2	700.975	11.912
J101FL	3.37	145.53	518.37	1284.56	307.08	8.33	98.84			J101BS	2	582.583	13.4052
J101FL	3.34	144.71	552.84	1298.04	281.12	8.12	102.12			J101FL	2	535.605	24.3737
J101FL	3.38	146.49	del	1247.66	263.09	7.68	97.38		Iron-manganese oxide-bound forms	CK	3	1064.62	45.6332
										J101CS	2	1198.7	15.8255
										J101BS	3	1150.18	25.7511
										J101FL	3	1276.75	26.0839
									Strong organic-bound forms	CK	3	240.121	2.56505
										J101CS	3	335.523	21.875
										J101BS	3	345.805	17.4934
										J101FL	3	283.763	22.114
									Humic acid-bound forms	CK	3	7.44292	0.0891684
										J101CS	2	8.49151	0.245931
										J101BS	3	8.18266	0.181548
										J101FL	3	8.0432	0.333512
									Residual forms	CK	3	70.1879	3.0923
										J101CS	3	104.985	0.376456
										J101BS	3	133.228	1.69536
										J101FL	3	99.4496	2.42876

## Sheet: Table 3
Table 3. Effects of different inoculation on soil properties.
	measured value								N	mean value	standard deviations
	URE activity (mg. g-1, 24-1)	ACP activity (mg. g-1, 24-1)	AP (mg.kg-1)	AN (mg.kg-1)	pH value		URE activity (mg. g-1, 24-1)	CK	3	18354.1	6379.09
CK	24108.7	246.67	del	140	7.14			J101CS	3	15902	4259.94
CK	11494.8	del	13.21	del	del			J101BS	3	14519.4	3988.02
CK	19458.7	293.33	15.58	126	7.16			J101FL	3	15030.9	4613.85
J101CS	10983.3	del	20.62	105	7.08		ACP activity (mg. g-1, 24-1)	CK	2	270	32.9983
J101CS	18407.8	343.33	20.52	175	7.13			J101CS	2	365	30.6413
J101CS	18314.8	386.67	21.47	112	del			J101BS	2	385	2.35702
J101BS	14300.3	383.33	19.57	105	6.94			J101FL	2	290	42.4264
J101BS	18612.4	386.67	19.95	del	6.87		AP (mg.kg-1)	CK	2	14.3983	1.67783
J101BS	10645.4	del	20.05	105	del			J101CS	3	20.8681	0.522738
J101FL	10912	260	18.34	182	6.86			J101BS	3	19.8557	0.251115
J101FL	14163.9	del	17.77	126	6.94			J101FL	2	18.0524	0.40268
J101FL	20016.7	320	del	140	del		AN (mg.kg-1)	CK	2	133	9.89949
								J101CS	3	130.667	38.553
								J101BS	2	105	0
								J101FL	3	149.333	29.1433
							pH value	CK	2	7.15	0.0141421
								J101CS	2	7.105	0.0353553
								J101BS	2	6.905	0.0494975
								J101FL	2	6.9	0.0565685

## Sheet: Table 4
Table 4. The α-diversity index of bacterial and fungal communities in maize rhizosphere soil.
Bacterial community
Sample	Number	OTUs	Shannon	Chao	Ace	Simpson	Shannoneven	Coverage
CK-1	28709	2228	6.14473	2758.93	2792.77	0.009469	0.7971	0.97809
CK-2	19406	1830	6.07997	2351.61	2356.2	0.010375	0.80936	0.971194
CK-3	25483	2213	6.39074	2771.76	2752.68	0.005909	0.829739	0.975827
J101BS-1	31492	2165	6.16431	2713.25	2690.09	0.00863	0.802626	0.981233
J101BS-2	29266	2162	6.18734	2727.91	2706.94	0.008888	0.805771	0.979259
J101BS-3	29750	2027	6.17417	2528.83	2501.92	0.008046	0.810864	0.981849
J101CS-1	23697	1996	6.22427	2483.38	2476.28	0.006108	0.819101	0.976411
J101CS-2	26024	2041	5.97739	2638.79	2623.99	0.011886	0.784312	0.976176
J101CS-3	26865	2045	5.80027	2731.93	2681.12	0.015487	0.760875	0.975768
J101FL-1	23959	2027	6.13192	2529.41	2568.13	0.010055	0.805314	0.975583
J101FL-2	24219	2112	6.21594	2723.84	2694.92	0.007818	0.811969	0.973781
J101FL-3	24217	2195	6.40141	2722.29	2756.5	0.005127	0.832007	0.97415
Fungal community
Sample	Number	OTUs	Shannon	Chao	Ace	Simpson	Shannoneven	Coverage
CK-1	48310	468	2.16597	611.571	610.09	0.386925	0.352278	0.997206
CK-2	64262	576	3.07773	684.122	685.589	0.152453	0.484216	0.998024
CK-3	54817	630	4.06017	771.014	751.059	0.044792	0.629902	0.997446
J101BS-1	60496	618	3.93804	757.2	738.876	0.047917	0.612783	0.997603
J101BS-2	67577	599	3.90435	729.167	730.524	0.04204	0.610506	0.997884
J101BS-3	69841	603	3.66703	838.172	806.554	0.068036	0.572801	0.997509
J101CS-1	54256	668	3.97608	805.596	812.557	0.053538	0.611301	0.997106
J101CS-2	58132	643	4.07198	781.265	780.253	0.03818	0.629739	0.997385
J101CS-3	62008	598	3.67802	756.276	727.728	0.094077	0.575266	0.997807
J101FL-1	47863	507	3.05734	634.147	634.123	0.14617	0.490862	0.997242
J101FL-2	66740	668	4.26769	835.608	835.632	0.040673	0.656135	0.997633
J101FL-3	68844	612	3.06126	773	774.134	0.193501	0.477075	0.997647

[truncated: 1 more sheets: Fig.4]
